# Supplementary material for: Retrotransposon-based genetic variation of Poa annua populations from contrasting climate conditions
Source: PeerJ. 2019 May 15;7:e6888. doi: 10.7717/peerj.6888 (PMC6525586; doi:10.7717/peerj.6888)
Supplement: Supplemental Information 2 [file peerj-07-6888-s002.zip]

Archive with 48 entries (45 files):
- iPBS2253/
- iPBS2253/2253_a.JPG
- iPBS2253/2253_a.txt
- iPBS2253/2253_b.JPG
- iPBS2253/2253_b.txt
- iPBS2253/2253_c.JPG
- iPBS2253/2253_c.txt
- iPBS2253/2253_d.JPG
- iPBS2253/2253_d.txt
- iPBS2253/2253_e1.JPG
- iPBS2253/2253_e2.JPG
- iPBS2253/2253_e1_e2.txt
- iPBS2253/2253_f.JPG
- iPBS2253/2253_f.txt
- iPBS2253/2253_g.JPG
- iPBS2253/2253_g.txt
- iPBS2229/
- iPBS2229/2229_a1_photo_on the left.txt
- iPBS2229/2229_a1_photo_on the left.JPG
- iPBS2229/2229_a2_photo on the right.JPG
- iPBS2229/2229_b.JPG
- iPBS2229/2229_b.txt
- iPBS2229/2229_c.JPG
- iPBS2229/2229_c.txt
- iPBS2229/2229_d.JPG
- iPBS2229/2229_d.txt
- iPBS2229/2229_e.JPG
- iPBS2229/2229_e.txt
- iPBS2229/2229_f.JPG
- iPBS2229/2229_f.txt
- iPBS2229/2229_g.JPG
- iPBS2229/2229_g.txt
- iPBS2229/2229_a2_photo on the right.txt
- iPBS2249/
- iPBS2249/2249_a.JPG
- iPBS2249/2249_a.txt
- iPBS2249/2249_b.JPG
- iPBS2249/2249_b.txt
- iPBS2249/2249_c.JPG
- iPBS2249/2249_c.txt
- iPBS2249/2249_d.JPG
- iPBS2249/2249_d.txt
- iPBS2249/2249_e.JPG
- iPBS2249/2249_e.txt
- iPBS2249/2249_f.JPG
- iPBS2249/2249_f.txt
- iPBS2249/2249_g.JPG
- iPBS2249/2249_g.txt
