# Supplementary material for: Retrotransposon-based genetic variation of Poa annua populations from contrasting climate conditions
Source: PeerJ. 2019 May 15;7:e6888. doi: 10.7717/peerj.6888 (PMC6525586; doi:10.7717/peerj.6888)
Supplement: Supplemental Information 2 [file peerj-07-6888-s002.zip › iPBS2253/2253_b.txt]

Electrophoresis of iPBS2253

The order of samples on agarose gels (Left + Right each with 11 samples and 1 DNA ladder)

LEFT:
1. DNA ladder (DNA marker: lambda phage digested with Ava II, A&A Biotechnology)
2-12. P. annua individuals, IS population


RIGHT
1-9. P. annua individuals, AS population
11. P. annua individual, PO population
12.DNA ladder (DNA marker: lambda phage digested with Ava II, A&A Biotechnology)
